# Supplementary material for: Cellular Immune Response in Patients Immunized with Three Vaccine Doses of Different Vaccination Schemes Authorized by the Chilean Ministry of Health in January 2022
Source: Life (Basel). 2022 Apr 5;12(4):534. doi: 10.3390/life12040534 (PMC9030012; doi:10.3390/life12040534)
Supplement: Supplementary file 1 [file life-12-00534-s001.zip]

Archive with 1 entries (1 files):
- Database Cellular immune response.xlsx
