# Supplementary material for: Cellular Immune Response in Patients Immunized with Three Vaccine Doses of Different Vaccination Schemes Authorized by the Chilean Ministry of Health in January 2022
Source: Life (Basel). 2022 Apr 5;12(4):534. doi: 10.3390/life12040534 (PMC9030012; doi:10.3390/life12040534)
Supplement: Supplementary file 1 [file life-12-00534-s001.zip › Database Cellular immune response.xlsx]

## Sheet: Todos Datos
Numero	Nombre	Esquema vacunacion	Meses desde Booster	Edad	HTA	DM2	OB	Tabaco	Personal Salud No/Servicio	Fecha Toma de muestra	Nil tube	Original SP Antigen tube	Variant SP Antigen tube	Spike Delta	NP tube	Mitogen tube	Conclusion Inmunidad celular Wuhan/UK	Conclusion Inmunidad celular Brazil/SUdafr	Conclusion inmunidad Delta	Conclusion inmunidad Ag Nucleocapside	Nivel IFN Wuhan	Nivel IFN Brazil	Nivel IFN delta	Nivel IFN Nucleocapside	IgG n Anti Spike V1 FIA (+ o -)	%neutralizacion	IgG nAnti Spike V2 FIA (+ o- )	% Neutralización	Titulos CVT2QN BAU/mL	Titulos CVT2Qn dil BAU/mL
1	Coronavac 01	Sinovac- Sinovac- Pfizer	4	51	no	no	no	no	Laboratorio	2022-01-03	<0.145	3.18	3.43	1.73	<0.145	>10	reactivo	reactivo	reactivo	no reactivo	3.03	3.2	1.55	0	positivo	99.6	positivo	88	>200	1090
2	Coronavac 02	Sinovac- Sinovac- Pfizer	4	27	no	no	no	no	Laboratorio	2022-01-03	<0.145	<0.145	0.64	<0.145	<0.145	>10	no reactivo	reactivo	no reactivo	no reactivo	0	0.49	0	0	positivo	92.4	positivo	69.4	>200	597
3	Coronavac 03	Sinovac- Sinovac- Pfizer	4	31	no	no	no	no	Laboratorio	2022-01-03	<0.145	0.72	2022-02-01	<0.145	<0.145	>10	reactivo	reactivo	no reactivo	no reactivo	0.57	1.05	0	0	positivo	99.6	positivo	95.5	>200	1560
4	Coronavac 04	Sinovac- Sinovac- Pfizer	4	33	no	no	no	no	Laboratorio	2022-01-03	<0.145	2022-05-04	2.55	1.63	0.8	>10	reactivo	reactivo	reactivo	reactivo	4.35	2.41	1.48	0.65	positivo	99.7	positivo	91.8	>200	1830
5	Coronavac 05	Sinovac- Sinovac- Pfizer	4	29	no	no	no	no	Laboratorio	2022-01-03	<0.145	0.45	<0.145	<0.145	<0.145	>10	reactivo	no reactivo	no reactivo	no reactivo	0.3	0	0	0	positivo	99.7	positivo	97.1	>200	2020
6	Coronavac 06	Sinovac- Sinovac- Pfizer	4	43	no	no	no	no	Laboratorio	2022-01-03	<0.145	2022-01-05	1.82	0.79	<0.145	>10	reactivo	reactivo	reactivo	no reactivo	4.86	1.67	0.64	0	positivo	99.8	positivo	99.6	>200	2750
7	Coronavac 07	Sinovac- Sinovac- Pfizer	4	43	no	no	no	no	Laboratorio	2022-01-03	<0.145	2022-02-01	0.62	0.3	0.96	>10	reactivo	reactivo	no reactivo	reactivo	0.87	0.47	0	0.81	positivo	84.9	positivo	58.4	>200	349
8	Coronavac 08	Sinovac- Sinovac- Pfizer	4	36	no	no	no	no	Laboratorio	2022-01-03	<0.145	1.99	2.13	0.65	<0.145	>10	reactivo	reactivo	reactivo	no reactivo	1.85	1.98	0.5	0	positivo	99.7	positivo	96	>200	1420
9	Coronavac 09	Sinovac- Sinovac- Pfizer	3	25	no	no	no	no	QF	2022-01-03	<0.145	2022-03-07	2022-06-08	2022-09-01	0.5	>10	reactivo	reactivo	reactivo	reactivo	7.4	8.4	1.7	0.35	positivo	81	positivo	68	>200	476
10	Coronavac 10	Sinovac- Sinovac- Pfizer	4	44	no	no	no	no	Laboratorio	2022-01-03	<0.145	2.18	1.78	0.27	<0.145	>10	reactivo	reactivo	no reactivo	no reactivo	2	1.63	0	0	positivo	99.5	positivo	87.2	>200	686
11	Coronavac 11	Sinovac- Sinovac- Pfizer	4	38	no	no	no	no	Laboratorio	2022-01-03	<0.145	>10	>10	3.57	7.78	>10	reactivo	reactivo	reactivo	reactivo	9.8	9.8	3.4	7.5	positivo	99.7	positivo	99.5	>200	4000
12	Coronavac 12	Sinovac- Sinovac- Pfizer	4	42	no	no	no	no	Laboratorio	2022-01-03	<0.145	1.98	2022-08-01	<0.145	<0.145	>10	reactivo	reactivo	no reactivo	no reactivo	1.8	0.9	0	0	positivo	99.1	positivo	72.7	>200	794
13	Hector Pizarro	Sinovac- Sinovac- Pfizer	4	48	si	no	no	no	Laboratorio	2022-01-03	<0.145	1.86	2.23	1.42	1.17	>10	reactivo	reactivo	reactivo	reactivo	1.7	2.2	1.2	1	positivo	99.7	positivo	96	>200	3040
14	Coronavac 13	Sinovac- Sinovac- Pfizer	4	30	no	no	no	no	Laboratorio	2022-01-03	<0.145	>10	>10	3.29	0.62	>10	reactivo	reactivo	reactivo	reactivo	0.8	9.8	3	0.47	positivo	99.7	positivo	98.5	>200	2430
15	Maria Patricia Muñoz	Sinovac- Sinovac- Pfizer	4	53	no	si	no	no	Laboratorio	2022-01-03	<0.145	3.33	4.73	0.81	<0.145	>10	reactivo	reactivo	reactivo	no reactivo	3.18	4.55	0.66	0	positivo	99.7	positivo	94.3	>200	1480
16	Coronavac 14	Sinovac- Sinovac- Pfizer	4	32	no	no	no	no	Laboratorio	2022-01-03	0.43	1.61	1.55	<0.145	1.18	>10	reactivo	reactivo	no reactivo	reactivo	1.18	1.12	0	0.75	positivo	99.7	positivo	95.7	>200	1730
17	Rodrigo Valencia	Sinovac- Sinovac- Pfizer	4	48	si	no	si	no	Laboratorio	2022-01-03	<0.145	<0.145	<0.145	<0.145	<0.145	>10	no reactivo	no reactivo	no reactivo	no reactivo	0	0	0	0	positivo	86.6	positivo	55.2	>200	470
18	Coronavac 15	Sinovac- Sinovac- Pfizer	4	30	no	no	no	no	Laboratorio	2022-01-03	<0.145	0.44	1.91	0.77	0.46	>10	no reactivo	reactivo	reactivo	reactivo	0	1.7	0.62	0.32	positivo	99.6	positivo	97.4	>200	2690
19	Coronavac 16	Sinovac- Sinovac- Pfizer	3	31	no	no	no	no	UCI	2022-01-04	<0.145	1.52	1.45	<0.145	<0.145	>10	reactivo	reactivo	no reactivo	no reactivo	1.375	1.305	0	0	positivo	99.6	positivo	97.3	>200	2270
20	Ana Canales	Sinovac- Sinovac- Pfizer	4	53	no	no	no	no	Laboratorio	2022-01-04	<0.145	2.41	2.27	0.34	<0.145	>10	reactivo	reactivo	no reactivo	no reactivo	2.26	2.12	0	0	positivo	99.7	positivo	98.3	>200	4000
21	Vaxzevria 01	Sinovac- Sinovac- Astrazeneca	5	58	no	no	no	no	Laboratorio	2022-01-03	<0.145	3.94	0.86	<0.145	1.14	>10	reactivo	reactivo	no reactivo	reactivo	3.7	0.7	0	0.99	positivo	88.5	positivo	52.6	>200	753
22	Vaxzevria 02	Sinovac- Sinovac- Astrazeneca	5	66	si	no	no	no	Laboratorio	2022-01-03	0.43	2022-09-05	>10	1.76	1.93	>10	reactivo	reactivo	reactivo	reactivo	5.47	9.57	1.3	1.51	positivo	99.7	positivo	97.8	>200	976
23	Vaxzevria 03	Sinovac- Sinovac- Astrazeneca	5	55	no	no	no	no	Laboratorio	2022-01-03	<0.145	0.26	1.75	0.6	1.76	>10	no reactivo	reactivo	reactivo	reactivo	0	1.6	0.45	1.6	positivo	47.4	negativo	5.3	161	161
24	Vaxzevria 04	Sinovac- Sinovac- Astrazeneca	5	64	no	no	no	no	Laboratorio	2022-01-03	0.41	2.23	4.59	0.81	1.27	>10	reactivo	reactivo	reactivo	reactivo	1.82	4.18	0.4	0.86	positivo	99.6	positivo	98.3	>200	1230
25	vaxzevria 05	Sinovac- Sinovac- Astrazeneca	5	60	no	no	no	si	no	2022-01-04	<0.145	<0.145	<0.145	<0.145	<0.145	>10	no reactivo	no reactivo	no reactivo	no reactivo	0	0	0	0	negativo	10.2	negativo	5.8	76	76
26	Vaxzevria 06	Sinovac- Sinovac- Astrazeneca	5	57	no	no	no	no	no	2022-01-04	<0.145	3.81	6.93	2.29	<0.145	>10	reactivo	reactivo	reactivo	no reactivo	3.66	6.78	2.14	0	positivo	96.1	positivo	55.8	>200	609
27	Vaxzevria 07	Sinovac- Sinovac- Astrazeneca	5	58	no	no	no	no	Laboratorio	2022-01-04	<0.145	1.38	1.49	<0.145	<0.145	>10	reactivo	reactivo	no reactivo	no reactivo	1.23	1.34	0	0	positivo	99.6	positivo	95.9	>200	831
28	Vaxzevria 08	Sinovac- Sinovac- Astrazeneca	5	64	no	no	no	no	no	2022-01-05	<0.145	0.6	0.29	0.61	0.38	>10	reactivo	no reactivo	reactivo	no reactivo	0.45	0	0.45	0	positivo	86.4	positivo	68.5	>200	384
29	Alfonso Carreño Riveros	Sinovac- Sinovac- Astrazeneca	5	69	si	no	si	no	no	2022-01-05	<0.145	0.56	0.56	<0.145	<0.145	>10	reactivo	reactivo	no reactivo	no reactivo	0.42	0.42	0	0	positivo	71.5	negativo	2022-08-16	146	146
30	Vaxzevria 09	Sinovac- Sinovac- Astrazeneca	4	55	no	no	no	no	no	2022-01-05	<0.145	<0.145	0.61	<0.145	<0.145	>10	no reactivo	reactivo	no reactivo	no reactivo	0	0.46	0	0	positivo	99.4	positivo	87.5	>200	1140
31	Vaxzevria 10	Sinovac- Sinovac- Astrazeneca	2	57	no	no	no	no	QF	2022-01-05	<0.145	1.43	4.18	0.24	1.16	>10	reactivo	reactivo	no reactivo	reactivo	1.28	4	0	1	positivo	99.7	positivo	99.3	>200	4000
32	Rosa Cortez	Sinovac- Sinovac- Astrazeneca	5	68	si	no	si	no	no	2022-01-05	<0.145	0.53	<0.145	<0.145	<0.145	>10	reactivo	no reactivo	no reactivo	no reactivo	0.38	0	0	0	positivo	47.3	positivo	32.4	85.6	85.6
33	Vaxzevria 11	Sinovac- Sinovac- Astrazeneca	3	58	no	no	no	no	no	2022-01-05	<0.145	2.45	3.89	0.88	1.24	>10	reactivo	reactivo	reactivo	reactivo	2.3	3.74	0.73	1.1	positivo	95.3	positivo	68.6	>200	3200
34	Vaxzevria 12	Sinovac- Sinovac- Astrazeneca	2	55	no	no	si	no	no	2022-01-05	<0.145	3.67	5.38	2022-08-04	7.39	>10	reactivo	reactivo	reactivo	reactivo	3.5	5.2	4.6	7.2	positivo	99.6	positivo	88.7	>200	1440
35	Vaxzevria 13	Sinovac- Sinovac- Astrazeneca	5	64	si	no	no	si	no	2022-01-05	<0.145	1.72	6.19	2.36	1.46	>10	reactivo	reactivo	reactivo	reactivo	1.57	6	2.2	1.31	positivo	99.3	positivo	88.3	>200	818
36	Eva Urzua	Sinovac- Sinovac- Astrazeneca	5	62	si	no	si	si	no	2022-01-07	<0.145	1.81	2.26	<0.145	0.5	>10	reactivo	reactivo	no reactivo	reactivo	1.66	2.11	0	0.35	positivo	99.3	positivo	81.2	>200	1000
37	Vaxzevria 14	Sinovac- Sinovac- Astrazeneca	5	55	no	no	si	no	no	2022-01-07	<0.145	<0.145	<0.145	<0.145	<0.145	2022-12-05	no reactivo	no reactivo	no reactivo	no reactivo	0	0	0	0	positivo	99	positivo	41.9	>200	1290
38	Vaxzevria 15	Sinovac- Sinovac- Astrazeneca	5	63	no	no	no	no	Laboratorio	2022-01-07	<0.145	4.88	0.97	<0.145	<0.145	>10	reactivo	reactivo	no reactivo	no reactivo	4.7	0.83	0	0	positivo	59.3	positivo	20.5	109	109
39	Ximena Santander	Sinovac- Sinovac- Astrazeneca	5	56	si	no	si	no	urologia	2022-01-07	<0.145	>10	>10	>10	7.77	>10	reactivo	reactivo	reactivo	reactivo	9.8	9.8	9.8	7.6	positivo	94.5	positivo	53.8	>200	424
40	Vaxzevria 16	Sinovac- Sinovac- Astrazeneca	5	57	si	no	no	si	urologia	2022-01-07	<0.145	0.22	0.63	<0.145	<0.145	>10	no reactivo	reactivo	no reactivo	no reactivo	0	0.48	0	0	positivo	41	negativo	14	143	143
41	Comirnaty 01	Pfizer- Pfizer- Pfizer	3	30	no	no	no	no	medicina	2022-01-04	<0.145	<0.145	<0.145	<0.145	<0.145	>10	no reactivo	no reactivo	no reactivo	no reactivo	0	0	0	0	positivo	99.6	positivo	97.5	>200	2480
42	Comirnaty 02	Pfizer- Pfizer- Pfizer	3	51	no	no	no	no	uci	2022-01-04	<0.145	0.68	2.44	1.93	<0.145	>10	reactivo	reactivo	reactivo	no reactivo	0.53	2.3	1.8	0	positivo	87.8	positivo	64.4	>200	299
43	Comirnaty 03	Pfizer- Pfizer- Pfizer	3	36	no	no	no	no	uci	2022-01-04	<0.145	<0.145	<0.145	<0.145	<0.145	>10	no reactivo	no reactivo	no reactivo	no reactivo	0	0	0	0	positivo	99.5	positivo	95.7	>200	1190
44	Comirnaty 04	Pfizer- Pfizer- Pfizer	2	26	no	no	no	no	uci	2022-01-04	<0.145	1.22	0.63	<0.145	<0.145	>10	reactivo	reactivo	no reactivo	no reactivo	1.07	0.48	0	0	positivo	99.7	positivo	99.4	>200	4000
45	laura araya	Pfizer- Pfizer- Pfizer	3	39	no	no	no	no	uci	2022-01-04	<0.145	0.39	2022-12-01	0.75	>10	>10	no reactivo	reactivo	reactivo	reactivo	0	1.05	0.6	9.8	positivo	99.6	positivo	99.1	>200	4000
46	karina romero	Pfizer- Pfizer- Pfizer	3	44	no	no	no	no	uci	2022-01-04	<0.145	0.29	0.53	0.59	>10	>10	no reactivo	reactivo	reactivo	reactivo	0	0.38	0.48	9.8	positivo	85.5	positivo	54.4	>200	377
47	Comirnaty 05	Pfizer- Pfizer- Pfizer	3	32	no	no	no	no	uci	2022-01-04	<0.145	<0.145	<0.145	<0.145	<0.145	>10	no reactivo	no reactivo	no reactivo	no reactivo	0	0	0	0	positivo	98.1	positivo	80.4	>200	777
48	Comirnaty 06	Pfizer- Pfizer- Pfizer	3	35	no	no	no	no	QF	2022-01-04	<0.145	2.27	0.45	<0.145	<0.145	>10	reactivo	reactivo	no reactivo	no reactivo	2.16	0.3	0	0	positivo	99.5	positivo	56.2	>200	1030
49	Comirnaty 07	Pfizer- Pfizer- Pfizer	2	19	no	no	no	no	uci	2022-01-04	<0.145	0.43	<0.145	<0.145	0.36	>10	no reactivo	no reactivo	no reactivo	no reactivo	0	0	0	0	positivo	99.7	positivo	98.4	>200	1120
50	fabian miranda	Pfizer- Pfizer- Pfizer	3	41	no	no	no	no	medicina	2022-01-04	0.57	7.27	4.42	1.23	>10	>10	reactivo	reactivo	reactivo	reactivo	6.7	3.85	0.66	9.4	positivo	99.7	positivo	99.4	>200	4000
51	Comirnaty 08	Pfizer- Pfizer- Pfizer	3	44	no	no	no	no	uci	2022-01-04	<0.145	2.93	2.79	<0.145	<0.145	>10	reactivo	reactivo	no reactivo	no reactivo	2.78	2.6	0	0	positivo	99.7	positivo	98.4	>200	2590
52	Comirnaty 09	Pfizer- Pfizer- Pfizer	3	38	no	no	no	no	uci	2022-01-04	<0.145	1.13	0.51	<0.145	<0.145	>10	reactivo	reactivo	no reactivo	no reactivo	0.98	0.36	0	0	positivo	99.7	positivo	96.2	>200	2020
53	Comirnaty 10	Pfizer- Pfizer- Pfizer	3	37	no	no	no	no	uci	2022-01-04	<0.145	3.84	2.14	0.8	<0.145	>10	reactivo	reactivo	reactivo	no reactivo	3.6	1.99	0.65	0	positivo	99.5	positivo	95.8	>200	1190
54	Comirnaty 11	Pfizer- Pfizer- Pfizer	3	41	no	no	no	no	uci	2022-01-04	<0.145	4.72	2.87	0.59	<0.145	>10	reactivo	reactivo	reactivo	no reactivo	4.57	2.7	0.45	0	positivo	99.5	positivo	95	>200	2170
55	Nicole Rogers	Pfizer- Pfizer- Pfizer	3	34	no	no	no	no	uci	2022-01-04	<0.145	5.95	7.64	>10	>10	>10	reactivo	reactivo	reactivo	reactivo	5.8	7.49	9.8	9.8	positivo	99.7	positivo	98.4	>200	1810
56	Comirnaty 12	Pfizer- Pfizer- Pfizer	3	42	no	no	no	no	uci	2022-01-05	<0.145	9.75	>10	1.99	<0.145	>10	reactivo	reactivo	reactivo	no reactivo	9.6	9.8	1.85	0	positivo	99.7	positivo	99.6	>200	4000
57	Comirnaty 13	Pfizer- Pfizer- Pfizer	2	28	no	no	no	no	uci	2022-01-05	<0.145	3.32	2.43	0.64	0.15	>10	reactivo	reactivo	reactivo	no reactivo	3.17	2.28	0.49	0	positivo	99.7	positivo	96.9	>200	4000
58	Comirnaty 14	Pfizer- Pfizer- Pfizer	3	48	no	no	no	no	uci	2022-01-06	<0.145	>10	>10	2022-02-01	<0.145	>10	reactivo	reactivo	reactivo	no reactivo	9.8	9.8	0.88	0	positivo	99.3	positivo	89.7	>200	1230
59	Comirnaty 15	Pfizer- Pfizer- Pfizer	2	31	no	no	no	no	uci	2022-01-07	<0.145	>10	9.38	4.51	<0.145	>10	reactivo	reactivo	reactivo	no reactivo	9.8	9.8	4.3	0	positivo	99.7	positivo	99.1	>200	3200
60	Comirnaty 16	Pfizer- Pfizer- Pfizer	1	37	no	no	no	no	no	2022-01-07	<0.145	0.57	0.75	<0.145	<0.145	>10	reactivo	reactivo	no reactivo	no reactivo	0.43	0.6	0	0	positivo	99.7	positivo	99.5	>200	4000

## Sheet: SSP
Numero	Nombre	Esquema vacunacion	Meses desde Booster	Edad	HTA	DM2	OB	Tabaco	Personal Salud No/Servicio	Fecha Toma de muestra	Fecha Procesamiento	Nil tube	Original SP Antigen tube	Variant SP Antigen tube	Spike Delta	NP tube	Mitogen tube	Conclusion Inmunidad celular Wuhan/UK	Conclusion Inmunidad celular Brazil/SUdafr	Conclusion inmunidad Delta	Conclusion inmunidad Ag Nucleocapside	Nivel IFN Wuhan	Nivel IFN Brazil	Nivel IFN delta	Nivel IFN Nucleocapside	IgG n Anti Spike V1 FIA (+ o -)	%neutralizacion	IgG nAnti Spike V2 FIA (+ o- )	% Neutralización
1	Lilian Leon Vera	Sinovac- Sinovac- Pfizer	4	51	no	no	no	no	Laboratorio	2022-01-03	2022-01-04	<0.145	3.18	3.43	1.73	<0.145	>10	reactivo	reactivo	reactivo	no reactivo	3.03	3.2	1.55	0	positivo	99.6	positivo	88
2	Juan Ortiz	Sinovac- Sinovac- Pfizer	4	27	no	no	no	no	Laboratorio	2022-01-03	2022-01-04	<0.145	<0.145	0.64	<0.145	<0.145	>10	no reactivo	reactivo	no reactivo	no reactivo	0	0.49	0	0	positivo	92.4	positivo	69.4
3	Javiera Romero	Sinovac- Sinovac- Pfizer	4	31	no	no	no	no	Laboratorio	2022-01-03	2022-01-04	<0.145	0.72	2022-02-01	<0.145	<0.145	>10	reactivo	reactivo	no reactivo	no reactivo	1	1	0	0	positivo	99.6	positivo	95.5
4	Constanza Bohle	Sinovac- Sinovac- Pfizer	4	33	no	no	no	no	Laboratorio	2022-01-03	2022-01-04	<0.145	2022-05-04	2.55	1.63	0.8	>10	reactivo	reactivo	reactivo	reactivo	4	2	1	1	positivo	99.7	positivo	91.8
5	Beatriz Garcia	Sinovac- Sinovac- Pfizer	4	29	no	no	no	no	Laboratorio	2022-01-03	2022-01-04	<0.145	0.45	<0.145	<0.145	<0.145	>10	reactivo	no reactivo	no reactivo	no reactivo	0.3	0	0	0	positivo	99.7	positivo	97.1
6	Ana Maillanca	Sinovac- Sinovac- Pfizer	4	43	no	no	no	no	Laboratorio	2022-01-03	2022-01-04	<0.145	2022-01-05	1.82	0.79	<0.145	>10	reactivo	reactivo	reactivo	no reactivo	4.86	1.67	0.64	0	positivo	99.8	positivo	99.6
7	Paula Menares	Sinovac- Sinovac- Pfizer	4	43	no	no	no	no	Laboratorio	2022-01-03	2022-01-04	<0.145	2022-02-01	0.62	0.3	0.96	>10	reactivo	reactivo	no reactivo	reactivo	1	0.47	0	0.81	positivo	84.9	positivo	58.4
8	Daniela Nuñez	Sinovac- Sinovac- Pfizer	4	36	no	no	no	no	Laboratorio	2022-01-03	2022-01-04	<0.145	1.99	2.13	0.65	<0.145	>10	reactivo	reactivo	reactivo	no reactivo	1.85	1.98	0.5	0	positivo	99.7	positivo	96
9	Araceli Pinto	Sinovac- Sinovac- Pfizer	3	25	no	no	no	no	QF	2022-01-03	2022-01-04	<0.145	2022-03-07	2022-06-08	2022-09-01	0.5	>10	reactivo	reactivo	reactivo	reactivo	7.4	8.4	1.7	0.35	positivo	81	positivo	68
10	Francisco Silva	Sinovac- Sinovac- Pfizer	4	44	no	no	no	no	Laboratorio	2022-01-03	2022-01-04	<0.145	2.18	1.78	0.27	<0.145	>10	reactivo	reactivo	no reactivo	no reactivo	2	1.63	0	0	positivo	99.5	positivo	87.2
11	Marcia Guajardo	Sinovac- Sinovac- Pfizer	4	38	no	no	no	no	Laboratorio	2022-01-03	2022-01-04	<0.145	>10	>10	3.57	7.78	>10	reactivo	reactivo	reactivo	reactivo	9.8	9.8	3.4	7.5	positivo	99.7	positivo	99.5
12	Alejandra Santibañez	Sinovac- Sinovac- Pfizer	4	42	no	no	no	no	Laboratorio	2022-01-03	2022-01-04	<0.145	1.98	2022-08-01	<0.145	<0.145	>10	reactivo	reactivo	no reactivo	no reactivo	1.8	0.9	0	0	positivo	99.1	positivo	72.7
13	Hector Pizarro	Sinovac- Sinovac- Pfizer	4	48	si	no	no	no	Laboratorio	2022-01-03	2022-01-04	<0.145	1.86	2.23	1.42	1.17	>10	reactivo	reactivo	reactivo	reactivo	1.7	2.2	1.2	1	positivo	99.7	positivo	96
14	Gabriela Flores	Sinovac- Sinovac- Pfizer	4	30	no	no	no	no	Laboratorio	2022-01-03	2022-01-04	<0.145	>10	>10	3.29	0.62	>10	reactivo	reactivo	reactivo	reactivo	0.8	9.8	3	0.47	positivo	99.7	positivo	98.5
15	Maria Patricia Muñoz	Sinovac- Sinovac- Pfizer	4	53	no	si	no	no	Laboratorio	2022-01-03	2022-01-04	<0.145	3.33	4.73	0.81	<0.145	>10	reactivo	reactivo	reactivo	no reactivo	3.18	4.55	0.66	0	positivo	99.7	positivo	94.3
16	Agatha Muñoz Avila	Sinovac- Sinovac- Pfizer	4	32	no	no	no	no	Laboratorio	2022-01-03	2022-01-04	0.43	1.61	1.55	<0.145	1.18	>10	reactivo	reactivo	no reactivo	reactivo	1.18	1.12	0	0.75	positivo	99.7	positivo	95.7
17	Rodrigo Valencia	Sinovac- Sinovac- Pfizer	4	48	si	no	si	no	Laboratorio	2022-01-03	2022-01-04	<0.145	<0.145	<0.145	<0.145	<0.145	>10	no reactivo	no reactivo	no reactivo	no reactivo	0	0	0	0	positivo	86.6	positivo	55.2
18	Natalia Sandoval	Sinovac- Sinovac- Pfizer	4	30	no	no	no	no	Laboratorio	2022-01-03	2022-01-04	<0.145	0.44	1.91	0.77	0.46	>10	no reactivo	reactivo	reactivo	reactivo	0	1.7	0.62	0.32	positivo	99.6	positivo	97.4
19	Alfredo Parra	Sinovac- Sinovac- Pfizer	3	31	no	no	no	no	UCI	2022-01-04	2022-01-05	<0.145	1.52	1.45	<0.145	<0.145	>10	reactivo	reactivo	no reactivo	no reactivo	1	1	0	0	positivo	99.6	positivo	97.3
20	Ana Canales	Sinovac- Sinovac- Pfizer	4	53	no	no	no	no	Laboratorio	2022-01-04	2022-01-05	<0.145	2.41	2.27	0.34	<0.145	>10	reactivo	reactivo	no reactivo	no reactivo	2.26	2.12	0	0	positivo	99.7	positivo	98.3

## Sheet: SSA
Numero	Nombre	Esquema vacunacion	Meses desde Booster	Edad	HTA	DM2	OB	Tabaco	Personal Salud No/Servicio	Fecha Toma de muestra	Fecha Procesamiento	Nil tube	Original SP Antigen tube	Variant SP Antigen tube	Spike Delta	NP tube	Mitogen tube	Conclusion Inmunidad celular Wuhan/UK	Conclusion Inmunidad celular Brazil/SUdafr	Conclusion inmunidad Delta	Conclusion inmunidad Ag Nucleocapside	Nivel IFN Wuhan	Nivel IFN Brazil	Nivel IFN delta	Nivel IFN Nucleocapside	IgG n Anti Spike V1 FIA (+ o -)	%neutralizacion	IgG nAnti Spike V2 FIA (+ o- )	% Neutralización
21	Sandra Sotomayor	Sinovac- Sinovac- Astrazeneca	5	58	no	no	no	no	Laboratorio	2022-01-03	2022-01-04	<0.145	3.94	0.86	<0.145	1.14	>10	reactivo	reactivo	no reactivo	reactivo	3.7	0.7	0	0.99	positivo	88.5	positivo	52.6
22	Pedro Roman	Sinovac- Sinovac- Astrazeneca	5	66	si	no	no	no	Laboratorio	2022-01-03	2022-01-04	0.43	2022-09-05	>10	1.76	1.93	>10	reactivo	reactivo	reactivo	reactivo	5.47	9.57	1.3	1.51	positivo	99.7	positivo	97.8
23	Pabla Martinez	Sinovac- Sinovac- Astrazeneca	5	55	no	no	no	no	Laboratorio	2022-01-03	2022-01-04	<0.145	0.26	1.75	0.6	1.76	>10	no reactivo	reactivo	reactivo	reactivo	0	1.6	0.45	1.6	positivo	47.4	negativo	5.3
24	Domingo Ponce	Sinovac- Sinovac- Astrazeneca	5	64	no	no	no	no	Laboratorio	2022-01-03	2022-01-04	0.41	2.23	4.59	0.81	1.27	>10	reactivo	reactivo	reactivo	reactivo	1.82	4.18	0.4	0.86	positivo	99.6	positivo	98.3
25	Sergio Jara	Sinovac- Sinovac- Astrazeneca	5	60	no	no	no	si	no	2022-01-04	2022-01-05	<0.145	<0.145	<0.145	<0.145	<0.145	>10	no reactivo	no reactivo	no reactivo	no reactivo	0	0	0	0	negativo	10.2	negativo	5.8
26	Isolina LLancoleo	Sinovac- Sinovac- Astrazeneca	5	57	no	no	no	no	no	2022-01-04	2022-01-05	<0.145	3.81	6.93	2.29	<0.145	>10	reactivo	reactivo	reactivo	no reactivo	3.66	7	2.14	0	positivo	96.1	positivo	55.8
27	Alda Cembrano	Sinovac- Sinovac- Astrazeneca	5	58	no	no	no	no	Laboratorio	2022-01-04	2022-01-05	<0.145	1.38	1.49	<0.145	<0.145	>10	reactivo	reactivo	no reactivo	no reactivo	1	1.34	0	0	positivo	99.6	positivo	95.9
28	Ana maria nuñez	Sinovac- Sinovac- Astrazeneca	5	64	no	no	no	no	no	2022-01-05	2022-01-06	<0.145	0.6	0.29	0.61	0.38	>10	reactivo	no reactivo	reactivo	no reactivo	0.45	0	0.45	0	positivo	86.4	positivo	68.5
29	Alfonso Carreño Riveros	Sinovac- Sinovac- Astrazeneca	5	69	si	no	si	no	no	2022-01-05	2022-01-06	<0.145	0.56	0.56	<0.145	<0.145	>10	reactivo	reactivo	no reactivo	no reactivo	0.42	0.42	0	0	positivo	71.5	negativo	2022-08-16
30	Ulrike Kemmerling	Sinovac- Sinovac- Astrazeneca	4	55	no	no	no	no	no	2022-01-05		<0.145	<0.145	0.61	<0.145	<0.145	>10	no reactivo	reactivo	no reactivo	no reactivo	0	0.46	0	0	positivo	99.4	positivo	87.5
31	Nancy Ahusado	Sinovac- Sinovac- Astrazeneca	2	57	no	no	no	no	QF	2022-01-05		<0.145	1.43	4.18	0.24	1.16	>10	reactivo	reactivo	no reactivo	reactivo	1.28	4	0	1	positivo	99.7	positivo	99.3
32	Rosa Cortez	Sinovac- Sinovac- Astrazeneca	5	68	si	no	si	no	no	2022-01-05		<0.145	0.53	<0.145	<0.145	<0.145	>10	reactivo	no reactivo	no reactivo	no reactivo	0.38	0	0	0	positivo	47.3	positivo	32.4
33	Carlos Pozo	Sinovac- Sinovac- Astrazeneca	3	58	no	no	no	no	no	2022-01-05		<0.145	2.45	3.89	0.88	1.24	>10	reactivo	reactivo	reactivo	reactivo	2.3	3.74	0.73	1.1	positivo	95.3	positivo	68.6
34	Alejandra Figueroa	Sinovac- Sinovac- Astrazeneca	2	55	no	no	si	no	no	2022-01-05		<0.145	3.67	5.38	2022-08-04	7.39	>10	reactivo	reactivo	reactivo	reactivo	3.5	5.2	4.6	7.2	positivo	99.6	positivo	88.7
35	Patricia Espinosa	Sinovac- Sinovac- Astrazeneca	5	64	si	no	no	si	no	2022-01-05		<0.145	1.72	6.19	2.36	1.46	>10	reactivo	reactivo	reactivo	reactivo	1.57	6	2.2	1.31	positivo	99.3	positivo	88.3
36	Eva Urzua	Sinovac- Sinovac- Astrazeneca	5	62	si	no	si	si	no	2022-01-07		<0.145	1.81	2.26	<0.145	0.5	>10	reactivo	reactivo	no reactivo	reactivo	1.66	2.11	0	0.35	positivo	99.3	positivo	81.2
37	Maria Silva	Sinovac- Sinovac- Astrazeneca	5	55	no	no	si	no	no	2022-01-07		<0.145	<0.145	<0.145	<0.145	<0.145	2022-12-05	no reactivo	no reactivo	no reactivo	no reactivo	0	0	0	0	positivo	99	positivo	41.9
38	Carlos Gonzalez	Sinovac- Sinovac- Astrazeneca	5	63	no	no	no	no	Laboratorio	2022-01-07		<0.145	4.88	0.97	<0.145	<0.145	>10	reactivo	reactivo	no reactivo	no reactivo	4.7	0.83	0	0	positivo	59.3	positivo	20.5
39	Ximena Santander	Sinovac- Sinovac- Astrazeneca	5	56	si	no	si	no	urologia	2022-01-07		<0.145	>10	>10	>10	7.77	>10	reactivo	reactivo	reactivo	reactivo	9.8	9.8	9.8	7.6	positivo	94.5	positivo	53.8
40	Luisa Cañas	Sinovac- Sinovac- Astrazeneca	5	57	si	no	no	si	urologia	2022-01-07		<0.145	0.22	0.63	<0.145	<0.145	>10	no reactivo	reactivo	no reactivo	no reactivo	0	0.48	0	0	positivo	41	negativo	14

## Sheet: 3P
Numero	Nombre	Esquema vacunacion	Meses desde Booster	Edad	HTA	DM2	OB	Tabaco	Personal Salud No/Servicio	Fecha Toma de muestra	Fecha Procesamiento	Nil tube	Original SP Antigen tube	Variant SP Antigen tube	Spike Delta	NP tube	Mitogen tube	Conclusion Inmunidad celular Wuhan/UK	Conclusion Inmunidad celular Brazil/SUdafr	Conclusion inmunidad Delta	Conclusion inmunidad Ag Nucleocapside	Nivel IFN Wuhan	Nivel IFN Brazil	Nivel IFN delta	Nivel IFN Nucleocapside	IgG n Anti Spike V1 FIA (+ o -)	%neutralizacion	IgG nAnti Spike V2 FIA (+ o- )	% Neutralización
41	Ariane Hernandez	Pfizer- Pfizer- Pfizer	3	30	no	no	no	no	medicina	2022-01-04	2022-01-05	<0.145	<0.145	<0.145	<0.145	<0.145	>10	no reactivo	no reactivo	no reactivo	no reactivo	0	0	0	0	positivo	99.6	positivo	97.5
42	Rolando Aranda	Pfizer- Pfizer- Pfizer	3	51	no	no	no	no	uci	2022-01-04	2022-01-05	<0.145	0.68	2.44	1.93	<0.145	>10	reactivo	reactivo	reactivo	no reactivo	0.53	2.3	1.8	0	positivo	87.8	positivo	64.4
43	natalia feres	Pfizer- Pfizer- Pfizer	3	36	no	no	no	no	uci	2022-01-04	2022-01-05	<0.145	<0.145	<0.145	<0.145	<0.145	>10	no reactivo	no reactivo	no reactivo	no reactivo	0	0	0	0	positivo	99.5	positivo	95.7
44	francisca vidal	Pfizer- Pfizer- Pfizer	2	26	no	no	no	no	uci	2022-01-04	2022-01-05	<0.145	1.22	0.63	<0.145	<0.145	>10	reactivo	reactivo	no reactivo	no reactivo	1.07	0.48	0	0	positivo	99.7	positivo	99.4
45	laura araya	Pfizer- Pfizer- Pfizer	3	39	no	no	no	no	uci	2022-01-04	2022-01-05	<0.145	0.39	2022-12-01	0.75	>10	>10	no reactivo	reactivo	reactivo	reactivo	0	1.05	0.6	9.8	positivo	99.6	positivo	99.1
46	karina romero	Pfizer- Pfizer- Pfizer	3	44	no	no	no	no	uci	2022-01-04	2022-01-05	<0.145	0.29	0.53	0.59	>10	>10	no reactivo	reactivo	reactivo	reactivo	0	0.38	0.48	9.8	positivo	85.5	positivo	54.4
47	marcela garrido	Pfizer- Pfizer- Pfizer	3	32	no	no	no	no	uci	2022-01-04	2022-01-05	<0.145	<0.145	<0.145	<0.145	<0.145	>10	no reactivo	no reactivo	no reactivo	no reactivo	0	0	0	0	positivo	98.1	positivo	80.4
48	marcial cariqueo	Pfizer- Pfizer- Pfizer	3	35	no	no	no	no	QF	2022-01-04	2022-01-05	<0.145	2.27	0.45	<0.145	<0.145	>10	reactivo	reactivo	no reactivo	no reactivo	2.16	0.3	0	0	positivo	99.5	positivo	56.2
49	josefa ordoñez	Pfizer- Pfizer- Pfizer	2	19	no	no	no	no	uci	2022-01-04	2022-01-05	<0.145	0.43	<0.145	<0.145	0.36	>10	no reactivo	no reactivo	no reactivo	no reactivo	0	0	0	0	positivo	99.7	positivo	98.4
50	fabian miranda	Pfizer- Pfizer- Pfizer	3	41	no	no	no	no	medicina	2022-01-04	2022-01-05	0.57	7.27	4.42	1.23	>10	>10	reactivo	reactivo	reactivo	reactivo	6.7	3.85	0.66	9.4	positivo	99.7	positivo	99.4
51	cesar cortes	Pfizer- Pfizer- Pfizer	3	44	no	no	no	no	uci	2022-01-04	2022-01-05	<0.145	2.93	2.79	<0.145	<0.145	>10	reactivo	reactivo	no reactivo	no reactivo	2.78	2.6	0	0	positivo	99.7	positivo	98.4
52	manuela brinkmann	Pfizer- Pfizer- Pfizer	3	38	no	no	no	no	uci	2022-01-04	2022-01-05	<0.145	1.13	0.51	<0.145	<0.145	>10	reactivo	reactivo	no reactivo	no reactivo	0.98	0.36	0	0	positivo	99.7	positivo	96.2
53	felipe martinez	Pfizer- Pfizer- Pfizer	3	37	no	no	no	no	uci	2022-01-04	2022-01-05	<0.145	3.84	2.14	0.8	<0.145	>10	reactivo	reactivo	reactivo	no reactivo	3.6	1.99	0.65	0	positivo	99.5	positivo	95.8
54	Macarena Ibarra	Pfizer- Pfizer- Pfizer	3	41	no	no	no	no	uci	2022-01-04	2022-01-05	<0.145	4.72	2.87	0.59	<0.145	>10	reactivo	reactivo	reactivo	no reactivo	4.57	2.7	0	0	positivo	99.5	positivo	95
55	Nicole Rogers	Pfizer- Pfizer- Pfizer	3	34	no	no	no	no	uci	2022-01-04	2022-01-05	<0.145	5.95	7.64	>10	>10	>10	reactivo	reactivo	reactivo	reactivo	5.8	7.49	9.8	9.8	positivo	99.7	positivo	98.4
56	Gonzalo Diaz	Pfizer- Pfizer- Pfizer	3	42	no	no	no	no	uci	2022-01-05	2022-01-05	<0.145	9.75	>10	1.99	<0.145	>10	reactivo	reactivo	reactivo	no reactivo	9.6	9.8	1.85	0	positivo	99.7	positivo	99.6
57	Isidora Garcia	Pfizer- Pfizer- Pfizer	2	28	no	no	no	no	uci	2022-01-05	2022-01-05	<0.145	3.32	2.43	0.64	0.15	>10	reactivo	reactivo	reactivo	no reactivo	3.17	2.28	0.49	0	positivo	99.7	positivo	96.9
58	Cecilia Luengo	Pfizer- Pfizer- Pfizer	3	48	no	no	no	no	uci	2022-01-06		<0.145	>10	>10	2022-02-01	<0.145	>10	reactivo	reactivo	reactivo	no reactivo	9.8	9.8	0.88	0	positivo	99.3	positivo	89.7
59	Salvador Hormazabal	Pfizer- Pfizer- Pfizer	2	31	no	no	no	no	uci	2022-01-07		<0.145	>10	9.38	4.51	<0.145	>10	reactivo	reactivo	reactivo	no reactivo	9.8	9.8	4.3	0	positivo	99.7	positivo	99.1
60	Lisvaneth Medina	Pfizer- Pfizer- Pfizer	1	37	no	no	no	no	no	2022-01-07		<0.145	0.57	0.75	<0.145	<0.145	>10	reactivo	reactivo	no reactivo	no reactivo	0.43	0.6	0	0	positivo	99.7	positivo	99.5
